# Supplementary material for: Taxonomic and Phylogenetic Updates on Apiospora: Introducing Four New Species from Wurfbainia villosa and Grasses in China
Source: J Fungi (Basel). 2023 Nov 6;9(11):1087. doi: 10.3390/jof9111087 (PMC10671859; doi:10.3390/jof9111087)
Supplement: Supplementary file 1 [file jof-09-01087-s001.zip]

Archive with 1 entries (1 files):
- jof-2592894-supplementary.pdf
